# Supplementary material for: Development and validation of an early predictive model for hemiplegic shoulder pain: a comparative study of logistic regression, support vector machine, and random forest
Source: Front Neurol. 2025 Jun 18;16:1612222. doi: 10.3389/fneur.2025.1612222 (PMC12213372; doi:10.3389/fneur.2025.1612222)
Supplement: Supplementary file 1 [file Table_1.xlsx]

## Sheet: 所有数据
Serial Number	Age	Sex	Type	DM	HTN	Side	Brunnstrom(U)	Brunnstrom(H)	FMA(U)	FMA(H)	FMA(U&H)	ADL	Sensory Disturbance	Shoulder Flexion(p)	Spasticity	Subluxation	Bicipital TE(mm)	SSB Effusion(mm)	Joint Effusion(mm)	SS Tendinopathy	ST Tendinopathy	Multiple Injuries	HSP
1	65	1	0	1	1	0	2	1	7	0	7	25	0	180	0	1	1.5	0	0	0	0	0	0
2	48	0	0	1	1	0	2	1	7	0	7	29	1	90	1	0	2.1	2.1	0	0	0	1	1
3	63	0	1	0	1	1	2	1	8	0	8	47	0	150	0	0	2.4	0	0	0	0	0	0
4	70	0	1	0	1	1	5	5	40	23	63	41	1	180	0	0	0	0	0	0	0	0	0
5	55	1	1	1	1	1	2	1	8	0	8	15	1	180	1	0	0	0	0	0	0	0	1
6	84	1	1	1	1	0	3	1	9	0	9	37	0	130	0	0	0	3.7	0	0	1	1	0
7	74	0	0	0	0	0	1	1	4	0	4	16	0	150	0	0	0	3.8	0	1	0	1	0
8	74	1	1	1	1	0	2	2	12	4	16	35	0	90	0	0	3.5	0	0	0	0	0	0
9	35	0	0	1	1	0	3	2	11	1	12	54	0	160	1	0	0	0	0	1	0	1	0
10	76	1	1	0	1	0	3	2	10	2	12	39	1	120	0	0	1.2	0	0	0	0	1	1
11	79	0	0	0	0	1	2	2	5	1	6	30	0	98	1	0	2.1	0	0	1	0	1	0
12	66	0	0	0	1	1	3	3	11	2	13	52	0	160	0	1	3.6	0	7.6	0	0	1	0
13	78	0	0	1	1	0	3	3	11	6	17	20	0	160	0	0	3	0	0	0	1	1	0
14	47	0	0	0	1	1	3	3	10	6	16	31	0	160	0	0	0	0	0	0	0	0	0
15	75	0	0	0	1	0	3	5	10	20	30	22	0	160	0	0	0	1.1	0	0	0	1	0
16	55	1	1	0	0	1	3	1	9	0	9	36	1	150	0	1	0	0	0	0	0	0	1
17	50	1	1	1	1	1	3	1	9	0	9	31	0	150	0	0	0	0	0	0	0	0	0
18	76	0	1	1	1	0	2	1	6	0	6	24	0	160	0	0	0	0	0	0	0	0	0
19	67	0	1	0	1	0	4	5	23	20	43	16	0	160	0	0	0	0	0	0	0	0	0
20	66	0	1	0	1	1	3	3	10	6	16	33	1	110	0	1	2.9	1.2	0	0	0	1	1
21	68	1	1	0	1	1	3	1	9	0	9	31	0	160	0	0	0	0	0	0	0	0	0
22	47	0	0	1	1	1	3	1	10	1	11	25	0	160	0	0	3	1.4	0	0	0	1	0
23	59	1	1	1	1	0	1	1	4	0	4	10	1	110	0	0	1.4	5.9	0	0	0	1	1
24	67	0	1	0	1	0	4	4	23	20	43	44	1	110	0	1	2.7	2.8	0	0	0	1	1
25	77	0	1	0	1	1	4	5	23	23	46	26	0	150	0	0	0	0	0	0	0	0	0
26	61	0	0	1	1	0	1	1	0	0	0	23	0	150	0	0	0	0	0	0	0	0	0
27	52	0	1	1	1	1	3	2	8	1	9	34	0	150	0	0	1.7	0	0	0	0	0	0
28	76	0	1	1	1	0	5	5	23	23	46	30	0	150	0	0	1.6	0	0	0	0	0	0
29	81	1	1	1	0	0	4	3	23	6	29	31	0	150	0	0	0	0	0	0	0	0	0
30	66	1	0	1	1	0	3	4	10	8	18	0	0	150	0	0	2.1	0	0	0	0	0	0
31	68	0	1	1	1	1	1	2	4	2	6	0	1	100	0	0	2.7	0	11	0	0	1	1
32	66	0	0	1	0	0	1	1	4	0	4	20	1	150	0	1	1.7	0	3.3	0	0	1	1
33	56	1	1	1	1	1	1	1	4	0	4	25	1	100	0	0	3.3	0	3.3	0	0	1	1
34	55	0	1	1	1	1	3	2	10	2	12	20	1	150	1	0	3	0	0	0	0	0	0
35	73	1	1	1	1	1	4	1	19	0	19	68	1	160	0	0	1.3	0	0	0	0	0	0
36	78	0	1	1	0	0	2	1	7	0	7	20	1	160	0	0	3	0	0	0	1	1	0
37	66	0	0	1	1	0	4	4	20	9	29	27	0	160	0	0	2	0	0	0	0	0	0
38	61	0	1	0	1	1	3	1	8	1	9	36	0	100	0	0	2.6	2.2	0	0	0	1	0
39	77	0	0	1	1	0	3	3	10	8	18	32	1	160	0	0	2.8	0	0	0	0	0	0
40	78	1	1	1	1	0	4	3	17	6	23	30	0	100	1	0	3.4	2.4	0	0	0	1	0
41	79	1	1	0	1	0	3	3	11	2	13	28	1	150	0	0	3.2	0	0	0	0	0	0
42	65	1	1	1	1	0	2	1	4	0	4	25	1	150	0	0	2.2	0	0	0	0	0	0
43	61	1	1	1	1	0	3	3	11	2	13	41	1	160	1	0	0	0	0	0	0	0	0
44	54	0	0	1	1	1	1	1	4	0	4	20	1	110	0	1	2.3	1.2	0	0	0	1	1
45	59	0	0	0	0	1	3	4	10	10	20	23	0	160	0	0	1.6	0	0	0	0	0	0
46	69	1	0	1	1	0	1	1	4	0	4	0	1	150	0	0	0	1.6	0	0	0	0	0
47	76	0	1	1	1	0	1	1	4	0	4	2	1	90	0	0	2.4	0	0	0	0	1	1
48	55	0	1	1	1	0	2	1	7	0	7	28	0	160	0	0	0	0	0	0	0	0	1
49	57	0	0	1	1	1	3	2	12	3	15	65	0	160	0	0	0	0	6	0	0	0	0
50	58	0	0	1	1	0	2	1	5	0	5	28	0	150	1	0	2.4	0	0	0	0	0	1
51	45	0	0	1	1	0	2	3	8	2	10	33	0	90	1	0	1.8	2.2	0	0	0	1	1
52	61	0	1	1	1	0	3	1	8	0	8	29	0	150	0	0	1.9	0	0	0	0	0	0
53	42	0	1	1	0	0	2	1	6	0	6	28	0	150	1	0	0	0	0	0	0	0	1
54	57	0	1	0	1	0	3	2	8	2	10	34	1	160	1	0	0	0	0	1	0	1	0
55	54	0	1	1	1	1	3	3	10	4	14	38	1	100	0	1	0	2.9	0	1	0	1	1
56	83	1	1	1	1	1	4	4	16	8	24	32	0	150	0	0	2.4	1.5	0	1	0	1	1
57	55	0	1	1	1	0	4	3	18	6	24	34	1	100	0	1	3	2.2	0	1	0	1	1
58	68	1	1	1	1	1	1	1	4	0	4	28	1	160	0	0	0	0	0	0	0	0	0
59	73	0	1	1	0	1	2	1	4	0	4	23	0	150	0	0	0	0	0	0	0	0	0
60	64	0	1	1	1	0	2	1	6	0	6	60	0	160	0	0	0	3.5	0	0	0	0	0
61	76	0	1	1	1	0	2	1	6	0	6	22	1	100	0	0	2.4	0	0	1	0	1	1
62	61	1	1	0	1	0	2	2	7	2	9	22	0	140	0	0	1	4.5	0	1	0	1	1
63	86	0	1	1	1	0	1	1	4	0	4	0	1	160	0	0	0	1.3	0	0	0	0	0
64	68	0	1	1	1	0	2	1	7	0	7	33	1	150	0	0	0	0	0	0	0	0	0
65	67	0	0	0	1	1	4	4	20	10	30	30	0	160	0	0	1.2	0	0	0	0	0	0
66	71	0	1	1	1	0	3	3	12	5	17	21	1	150	0	0	0	0	0	0	0	0	0
67	50	1	0	1	1	0	1	1	2	0	2	20	0	150	0	0	0	0	0	0	0	0	0
68	50	0	0	1	1	0	3	4	15	11	26	4	0	160	0	0	0	0	0	0	0	0	0
69	65	0	1	1	0	0	1	1	4	0	4	10	0	120	1	1	2.5	1.3	0	1	0	1	1
70	71	1	1	1	1	1	1	1	4	0	4	0	0	150	0	0	0	0	0	0	0	0	0
71	68	0	0	1	1	1	2	1	6	0	6	10	0	100	0	0	2.8	4.5	0	1	0	1	1
72	71	1	0	1	1	0	2	4	7	10	17	15	0	120	0	1	2.7	0	3.3	0	0	1	1
73	88	1	1	1	1	1	2	1	6	0	6	22	0	160	0	0	2.1	0	0	0	0	0	0
74	52	0	1	1	1	0	1	1	4	0	4	0	0	120	0	0	0	0	20	0	0	0	0
75	57	0	1	0	1	0	5	5	38	14	52	51	0	150	0	0	0	0	0	0	0	0	0
76	67	0	1	0	1	0	3	3	12	6	18	18	0	150	0	0	1.6	0	0	0	0	0	0
77	87	1	1	1	1	0	4	4	20	12	32	57	0	160	0	0	2.7	0	0	0	0	0	0
78	64	1	0	1	1	1	2	2	10	8	18	20	0	150	0	0	2.7	0	0	0	0	0	0
79	60	1	1	0	1	0	3	4	11	9	20	32	1	160	0	0	1.5	0	0	0	0	0	0
80	73	0	1	1	1	0	1	1	4	0	4	53	0	140	0	0	0	0	0	0	0	0	0
81	46	0	0	0	1	0	4	3	10	1	11	100	0	120	1	0	0	0	0	0	0	0	0
82	70	0	0	0	1	0	3	1	10	0	10	33	0	160	0	0	3.1	0	0	0	0	0	0
83	80	0	1	1	1	0	3	1	9	0	9	25	0	160	0	0	1.3	0	0	0	0	0	0
84	71	1	1	1	0	0	2	2	5	4	9	36	1	130	0	0	2.3	2.4	0	0	0	1	1
85	49	0	1	1	0	1	3	2	10	2	12	40	0	150	0	0	0	0	0	0	0	0	0
86	80	1	1	1	0	0	2	1	6	0	6	24	0	160	0	0	0	0	17.4	0	0	0	0
87	67	1	1	1	0	1	3	2	5	1	6	46	0	150	1	0	0	0	0	0	0	0	0
88	71	0	0	1	0	1	2	1	6	0	6	26	0	120	0	1	2.1	1.6	0	1	0	1	1
89	65	0	1	1	1	1	1	1	4	0	4	24	0	140	0	0	0	2	0	0	0	0	0
90	55	1	1	0	1	0	4	4	24	10	34	80	0	160	0	0	0	0	0	0	0	0	0
91	69	1	1	0	1	0	4	4	22	12	34	35	1	150	0	0	1.3	0	0	0	0	0	0
92	60	0	0	1	1	1	1	1	4	0	4	20	1	130	0	0	0.7	3.7	0	1	0	1	1
93	52	1	0	1	1	0	2	1	13	0	13	36	0	160	1	1	1.4	0.8	0	1	0	1	1
94	81	1	1	1	1	1	3	1	10	0	10	44	1	160	0	0	1.3	3.8	0	1	0	1	1
95	51	1	1	1	0	1	3	2	8	1	9	55	1	170	0	0	1.7	0	0	0	0	0	0
96	60	1	1	1	1	0	3	1	4	0	4	47	1	180	0	0	0	0	0	0	0	0	0
97	69	1	1	0	0	1	3	3	11	6	17	70	0	160	0	0	0	0	0	0	0	0	0
98	71	0	1	1	1	1	2	2	6	1	7	28	1	150	1	0	0	0	0	0	0	0	0
99	67	0	1	0	1	0	4	4	24	9	33	39	1	170	0	0	2	0	0	0	0	0	0
100	51	1	0	1	1	0	3	3	13	3	16	68	0	170	0	0	0	0	0	0	0	0	0
101	65	0	0	1	1	1	2	1	8	0	8	21	1	130	0	0	3.1	0	7	1	0	1	1
102	64	0	0	1	0	1	2	1	6	0	6	44	0	130	1	0	0	1.6	0	0	0	0	0
103	74	1	1	1	1	1	3	1	6	0	6	28	0	120	1	0	11.3	3.5	0	0	0	1	1
104	50	0	0	1	1	1	1	1	5	0	5	4	1	130	1	0	0	0	0	0	0	0	0
105	78	0	0	1	1	0	1	1	4	0	4	0	0	150	0	0	3.6	0	0	0	0	0	0
106	74	1	1	1	1	1	3	1	11	0	11	0	0	160	0	0	0	0	0	0	1	0	0
107	56	0	1	1	1	0	1	1	4	0	4	28	0	90	0	1	0	4.4	0	0	0	0	0
108	76	0	1	1	1	0	3	1	12	0	12	28	0	140	0	0	1.7	0	0	0	0	0	0
109	46	0	0	1	1	0	2	1	3	0	3	26	0	100	1	1	0	0	0	0	0	0	0
110	74	1	1	1	1	1	1	1	4	0	4	10	0	150	0	0	0	0	0	0	0	0	0
111	80	1	1	0	1	1	4	4	20	12	32	31	0	160	0	0	0	0	0	0	0	0	0
112	77	1	1	0	0	0	4	4	22	10	32	20	1	150	0	0	4.3	0	0	0	0	0	1
113	57	0	0	1	1	1	1	1	4	0	4	16	0	160	0	0	1.2	0	0	0	0	0	0
114	58	1	1	0	0	1	3	3	14	4	18	37	0	150	0	0	0	0	0	0	0	0	0
115	59	1	0	1	1	1	1	1	4	0	4	10	0	150	0	0	1.9	0	0	0	0	0	0
116	69	0	1	1	0	0	1	1	4	0	4	14	0	100	1	0	0	0	0	0	0	0	0
117	64	0	1	1	1	0	3	1	17	0	17	39	0	150	0	0	0	0	0	0	0	0	0
118	57	0	0	1	1	0	3	3	14	4	18	29	0	100	1	0	3.9	0	0	0	0	0	0
119	74	1	0	1	1	1	3	3	8	5	13	12	1	160	0	0	1.1	0	0	1	0	1	1
120	56	1	1	1	1	1	2	1	4	0	4	2	0	100	1	1	1.9	2.6	0	1	0	1	1
121	75	0	1	1	1	0	2	1	5	0	5	33	1	160	0	0	2	1.7	0	0	0	1	1
122	71	1	1	1	1	0	3	1	12	0	12	69	1	150	0	0	2.7	0	0	0	0	0	0
123	72	0	1	1	1	1	3	1	13	0	13	0	0	160	0	0	0	0	0	0	0	0	0
124	73	0	1	1	1	0	3	2	7	1	8	18	0	150	0	0	0	0	0	0	0	0	0
125	71	1	1	0	1	1	4	4	16	8	24	22	1	120	1	0	3.3	1.1	0	0	0	1	0
126	85	0	1	1	1	0	3	4	15	10	25	33	0	150	0	0	0	0	0	0	0	0	0
127	54	0	1	1	0	1	1	1	4	0	4	0	0	160	1	0	4.3	0	0	0	0	0	0
128	72	1	1	1	1	0	2	1	4	0	4	42	0	180	0	0	0	0	0	0	0	0	0
129	65	1	1	0	1	1	1	1	5	0	5	16	0	170	0	0	0	0	0	0	0	0	0
130	68	1	1	1	1	1	3	1	9	0	9	68	1	130	0	0	1.6	1.5	0	1	0	1	1
131	70	0	1	1	0	0	1	1	5	0	5	34	1	90	1	1	2.5	2.9	17	0	0	1	1
132	67	0	0	1	1	0	2	2	4	1	5	25	1	130	1	0	3	2.3	8	0	0	1	1
133	81	1	1	1	1	0	5	4	44	16	60	73	0	160	1	0	2.2	0	0	1	0	1	1
134	64	1	0	1	1	0	1	1	4	0	4	23	0	160	1	0	1.5	0	11	0	0	1	0
135	62	1	0	1	1	1	2	3	9	2	11	21	1	160	0	0	0	4.7	0	0	0	0	0
136	60	0	0	1	1	1	2	2	3	0	3	40	0	170	0	0	0	0	4	0	0	0	0
137	70	1	1	1	1	0	5	4	40	14	54	39	1	160	0	0	3	0	0	0	0	0	0
138	70	0	0	1	1	1	3	2	9	3	12	25	0	170	0	0	1.2	0	0	0	0	0	0
139	75	1	1	0	1	1	3	2	8	0	8	33	0	170	0	0	2.5	0	2.8	0	0	1	0
140	64	0	1	1	1	1	4	3	32	8	40	34	0	170	0	0	0	0	0	0	0	0	0
141	72	0	1	1	0	1	2	2	5	3	8	25	0	170	1	1	1.5	1.9	0	0	1	1	1
142	67	1	0	1	1	1	2	1	5	0	5	11	1	160	1	0	1.3	1.9	0	1	0	1	1
143	56	0	1	1	0	0	2	1	5	0	5	23	1	160	1	0	1.7	1.5	0	0	0	1	1
144	81	0	1	1	1	0	2	1	6	0	6	0	0	140	1	1	1.2	1.9	0	0	0	1	1
145	75	0	1	1	0	0	4	4	26	10	36	41	0	160	0	0	1.6	0	0	0	1	1	0
146	63	0	1	1	1	0	4	4	26	10	36	39	1	160	0	0	2.9	2	0	1	0	1	1
147	54	0	0	0	1	1	4	4	28	10	38	72	0	130	0	0	2.5	0	0	0	0	0	0
148	66	1	1	1	0	0	2	1	7	0	7	10	0	110	0	0	3.8	11.9	20.9	0	0	1	1
149	76	1	1	1	1	0	1	1	4	0	4	29	1	150	0	0	0	0	0	1	0	0	0
150	65	0	1	1	0	0	4	3	26	6	32	52	1	160	0	0	0	0	0	0	0	0	0
151	88	0	1	1	1	1	3	3	11	5	16	25	0	150	0	1	1.6	3.3	0	1	0	1	1
152	70	0	1	1	1	1	2	3	5	6	11	44	0	160	0	0	0	0	0	0	0	0	0
153	79	0	1	1	1	0	1	1	4	0	4	20	0	160	0	0	0	0	0	0	0	0	0
154	64	1	1	1	1	1	1	2	4	3	7	25	0	150	0	0	2.8	1.1	0	1	0	1	1
155	74	1	1	1	1	0	1	1	4	0	4	0	0	150	0	0	1.4	0	0	0	0	0	0
156	67	0	1	1	1	1	2	1	6	0	6	33	0	160	0	0	0	0	0	0	0	0	0
157	80	1	1	1	1	1	1	1	4	0	4	25	0	160	0	1	1.3	2.7	0	1	0	1	1
158	72	0	1	1	0	1	1	1	4	0	4	33	1	150	0	0	0	1.7	0	0	0	0	0
159	52	1	0	1	1	1	5	5	38	16	54	31	1	130	1	0	4	0	0	0	0	0	0
160	75	0	1	1	1	0	4	4	26	10	36	20	1	150	0	0	0	0	0	0	0	0	0
161	63	1	0	0	1	1	4	4	28	10	38	28	0	160	0	1	5.4	4.4	0	1	0	1	1
162	57	0	1	1	1	0	1	1	4	0	4	28	0	150	0	0	0	4.4	0	0	0	0	0
163	81	1	1	1	1	1	3	4	10	8	18	0	1	150	0	0	0	0	0	1	0	0	0
164	83	1	1	1	1	0	1	1	4	0	4	0	0	160	0	0	1.6	1.8	0	0	0	1	0
165	63	1	1	1	1	1	4	4	28	8	36	28	1	150	0	1	1.9	2.2	0	0	0	1	1
166	63	1	0	0	1	1	4	4	24	8	32	28	0	120	1	0	0.8	0	0	1	0	1	1
167	55	0	1	1	1	1	2	1	6	0	6	38	0	150	0	0	3.3	3.1	0	0	1	1	1
168	56	0	0	1	0	0	4	1	24	0	24	52	0	150	0	0	0	0	0	0	0	0	0
169	55	1	1	1	1	0	2	2	8	2	10	24	0	100	0	1	4.1	6.8	0	1	0	1	1
170	68	0	0	1	1	0	1	1	4	0	4	0	1	150	0	0	1.7	0	0	0	0	0	0
171	78	0	1	1	1	1	1	1	4	0	4	3	0	160	0	0	0	3.2	0	0	0	0	0
172	59	0	1	0	0	1	4	4	20	12	32	52	0	160	0	0	2	0	0	0	0	0	0
173	53	1	1	1	1	1	2	1	8	0	8	32	0	160	0	0	0	0	0	0	0	0	0
174	73	0	0	1	0	0	3	2	6	2	8	25	0	160	0	0	2.9	2.3	0	1	0	1	1
175	52	1	1	0	0	1	3	3	9	2	11	58	0	150	0	0	0	0	0	0	0	0	0
176	46	0	0	1	1	1	2	2	6	2	8	26	0	90	0	1	5.6	0	3.5	0	0	1	1
177	70	1	0	0	0	0	4	3	24	6	30	30	0	150	0	0	0	0	0	0	0	0	0
178	67	0	1	0	1	0	4	4	26	10	36	28	0	150	0	0	4.5	1.2	0	0	0	1	1
179	67	1	1	1	0	1	1	1	4	0	4	28	0	160	0	0	2	0	0	0	0	0	0
180	76	1	1	1	1	1	2	2	6	2	8	22	0	150	0	0	0	0	0	1	0	0	0
181	70	0	0	1	1	1	1	1	4	0	4	33	0	80	1	1	1.4	2.4	0	0	0	1	1
182	48	0	1	1	0	1	1	1	4	0	4	20	1	80	1	1	2	4.8	0	1	0	1	1
183	75	1	1	0	1	1	4	4	26	10	36	34	0	160	0	0	1.6	0	0	0	0	0	0
184	60	0	1	0	0	0	2	2	6	2	8	51	0	90	2	1	1.4	0	0	0	0	0	0
185	69	1	0	1	1	0	2	1	5	0	5	10	1	100	1	0	0	0	16.9	0	0	0	0
186	66	0	0	1	1	0	2	1	5	0	5	32	0	60	1	1	2.1	0	0	0	0	0	1
187	79	1	0	1	1	0	1	1	4	0	4	0	0	150	0	0	0	0	3.8	0	0	0	0
188	68	1	0	1	1	0	3	3	10	4	14	20	1	150	0	0	0	0	3.2	1	0	1	0
189	56	0	0	1	1	1	4	3	24	6	30	22	1	160	0	0	1.4	1.7	0	0	1	1	1
190	81	1	1	1	1	1	2	1	6	0	6	0	0	150	0	0	3	0	0	0	1	1	0
191	63	1	1	0	1	1	5	3	40	3	43	36	0	160	0	0	1.7	0	0	0	0	0	0
192	54	0	1	1	0	1	3	3	8	4	12	29	0	160	0	0	0	0	0	0	0	0	0
193	43	0	0	1	0	1	3	3	9	4	13	47	0	160	0	0	0	0	0	0	0	0	0
194	47	0	0	1	1	1	3	2	8	2	10	10	0	160	0	0	3	0	0	0	0	0	0
195	55	0	1	0	0	1	2	2	5	1	6	14	0	160	0	0	2.4	0	0	0	0	0	0
196	56	0	1	1	0	1	3	2	8	2	10	31	1	160	0	0	0	0	0	0	0	0	0
197	67	0	1	1	1	0	2	1	5	0	5	30	0	30	2	1	5.9	1.8	0	0	0	1	0
198	58	1	1	0	1	0	2	4	6	10	16	43	0	160	0	0	0	0	0	0	0	0	0
199	76	1	1	1	1	0	2	1	6	0	6	8	1	90	0	1	1.7	4.3	0	0	0	1	1
200	77	1	1	1	1	1	2	2	6	1	7	0	1	160	0	0	4	2.7	0	0	0	1	0
201	54	0	1	1	1	0	2	2	7	1	8	40	0	120	0	0	2.1	1.9	0	1	0	1	1
202	60	0	0	1	1	0	2	2	8	2	10	28	1	160	0	0	2	0	0	0	0	0	0
203	55	1	0	1	1	1	3	3	12	4	16	27	0	170	0	0	0	0	0	0	0	0	0
204	63	1	1	1	1	0	2	1	5	0	5	33	1	160	0	0	2.2	0	0	0	0	0	0
205	55	0	0	1	1	1	2	1	7	0	7	25	0	80	1	1	1.8	5	0	1	0	1	1
206	64	1	1	0	0	1	5	5	41	12	53	81	0	150	0	0	1.6	0	0	0	0	0	0
207	48	0	0	1	1	0	2	1	7	0	7	29	0	90	1	0	2.1	2.1	0	1	0	1	1
208	55	1	1	1	1	1	2	1	8	0	8	15	1	180	0	0	0	0	0	0	0	0	0
209	74	0	1	0	0	0	1	1	4	0	4	16	0	150	0	1	0	3.8	0	1	0	1	0
210	74	1	0	1	1	0	2	2	12	4	16	35	0	110	0	0	3.5	0	0	0	0	0	1
211	35	0	0	1	1	0	3	2	11	1	12	54	0	160	2	0	0	0	0	1	0	0	0
212	76	1	1	0	1	0	3	2	10	2	12	39	1	120	0	0	1.2	0	0	0	0	0	1
213	79	0	1	0	0	1	2	2	5	1	6	30	1	98	1	0	3.3	2.4	0	1	0	1	1
214	66	0	1	0	1	1	3	3	11	2	13	52	1	160	0	0	3.6	0	7.6	0	0	1	0
215	75	0	1	0	1	0	3	5	10	20	30	22	0	160	1	0	4.7	1.1	0	1	0	1	1
216	55	1	1	0	0	1	3	1	9	0	9	36	0	150	0	0	0	0	0	0	0	0	0
217	76	0	1	1	1	0	2	1	6	0	6	24	0	160	0	0	0	0	0	1	0	0	0
218	66	0	1	0	1	1	3	3	10	6	16	33	0	110	0	0	2.9	0	0	0	0	0	0
219	59	1	1	1	1	0	1	1	4	0	4	10	1	110	0	0	1.4	5.9	0	0	0	1	1
220	67	0	1	0	1	0	4	4	23	20	43	44	1	110	0	0	2.7	2.8	0	0	0	1	1
221	61	0	0	1	1	0	1	1	6	0	6	30	1	80	0	0	3.1	1.3	0	1	0	1	1
222	52	0	1	1	1	1	3	3	15	3	18	41	1	90	1	0	2.1	4.8	0	0	0	1	1
223	66	1	0	1	1	0	3	4	12	8	20	0	1	100	1	0	2.6	6	0	1	0	1	1
224	68	0	0	1	1	1	1	2	4	2	6	0	1	100	1	1	2.7	0	11	0	0	1	1
225	66	0	0	1	0	0	1	1	4	0	4	20	1	150	0	0	1.7	0	3.3	0	0	1	1
226	56	1	1	1	1	1	1	1	4	0	4	25	1	100	0	0	3.3	0	3.3	0	0	1	1
227	73	1	1	1	1	1	4	1	19	0	19	68	1	90	0	0	3.2	3.2	0	1	0	1	1
228	78	0	1	1	0	0	2	1	8	0	8	20	1	100	0	1	2.6	2.1	0	1	1	1	1
229	61	0	1	0	1	1	3	3	8	2	10	46	1	80	2	0	2.6	2.2	0	0	0	1	1
230	78	1	1	1	1	0	4	3	17	6	23	30	0	80	1	0	6	10	0	1	0	1	0
231	76	0	1	1	1	0	1	1	4	0	4	2	1	90	0	0	2.4	0	0	0	0	1	1
232	55	0	1	1	1	0	2	1	7	0	7	28	0	160	0	0	0	0	0	0	0	0	0
233	58	0	0	1	1	0	2	1	5	0	5	28	0	150	1	0	2.4	0	0	0	0	0	1
234	45	0	0	1	1	0	2	3	8	2	10	33	0	90	1	0	1.8	0	0	0	0	0	1
235	42	0	1	1	0	0	3	2	8	2	10	40	0	90	1	0	0	0	0	0	0	0	0
236	54	0	1	1	1	1	3	3	10	4	14	38	1	100	0	0	2.7	2.9	0	1	0	1	1
237	55	0	1	1	1	0	4	3	18	6	24	34	1	100	0	0	3	2.2	0	0	0	1	1
238	64	0	1	1	1	0	2	1	6	0	6	60	0	80	1	0	2.6	3.5	0	0	0	1	1
239	76	0	1	1	1	0	2	1	6	0	6	22	1	100	0	1	2.4	0	0	1	0	1	1
240	61	1	1	0	1	0	2	2	7	2	9	22	0	140	0	1	1	4.5	0	0	0	1	1
241	65	0	1	1	0	0	1	1	4	0	4	10	0	120	1	0	2.5	1.3	0	0	0	1	1
242	68	0	0	1	1	1	2	1	6	0	6	20	0	100	0	1	2.8	11.8	0	1	0	1	1
243	71	1	0	1	1	0	2	4	7	10	17	15	0	120	0	0	2.7	0	3.3	0	0	1	1
244	52	0	1	1	1	0	1	1	4	0	4	0	0	120	0	0	0	3.2	20	0	0	1	1
245	67	0	1	0	1	0	3	3	12	6	18	18	0	80	0	0	4.7	0	0	0	0	0	0
246	80	1	1	1	0	0	2	1	6	0	6	24	0	160	0	0	0	0	17.4	0	0	0	0
247	60	0	0	1	1	1	1	1	4	0	4	20	0	130	0	0	0.7	3.7	0	1	0	1	1
248	65	0	0	1	1	1	2	1	8	0	8	21	1	130	0	1	3.1	0	7	0	0	1	1
249	74	1	1	1	1	1	3	1	6	0	6	28	1	120	1	1	11.3	3.5	0	0	0	1	1
250	69	0	1	1	0	0	1	1	4	0	4	20	0	80	1	0	2	4	0	0	0	1	1
251	56	1	0	1	1	1	2	1	4	0	4	2	0	100	1	0	1.9	2.6	0	1	0	1	1
252	75	0	0	1	1	0	2	1	5	0	5	33	1	160	1	0	2	1.7	0	0	0	1	1
253	54	0	1	1	0	1	1	1	4	0	4	0	1	80	1	1	3.7	3.8	0	0	1	1	1
254	68	1	1	1	1	1	3	1	9	0	9	68	1	90	1	0	3.8	4.1	0	0	0	1	1
255	67	0	0	1	1	0	2	2	4	1	5	25	1	130	1	1	3	2.3	8	0	0	1	1
256	64	1	1	1	1	0	1	1	4	0	4	23	0	160	1	1	1.5	0	11	0	0	1	1
257	63	0	0	1	1	0	4	4	26	10	36	39	1	160	1	1	2.9	2	0	1	0	1	1
258	66	1	0	1	0	0	2	1	7	0	7	10	0	80	1	0	2.3	5.7	20.6	0	0	1	1
259	76	1	1	1	1	0	1	1	4	0	4	29	1	80	1	1	0	3.4	18	1	0	1	1
260	74	1	1	1	1	0	1	1	4	0	4	0	1	80	1	1	2.2	1.5	26	1	0	1	1
261	80	1	1	1	1	1	1	1	4	0	4	25	0	160	0	1	1.3	2.7	0	1	0	1	1
262	63	1	0	0	1	1	4	4	28	10	38	28	1	160	0	0	5.4	0	0	1	0	1	1
263	81	1	1	1	1	1	3	4	10	8	18	0	1	90	0	0	2.1	2.3	0	1	0	1	1
264	72	0	0	1	0	0	3	4	8	8	16	23	0	90	0	0	1	0	0	0	0	0	1
265	55	0	0	1	1	1	2	1	6	0	6	38	1	150	0	1	3.3	3.1	0	0	1	1	1
266	55	1	0	1	1	0	2	2	8	2	10	24	1	90	0	0	1.3	4.4	0	1	1	1	1
267	73	0	0	1	0	0	3	2	6	2	8	25	1	160	0	1	2.9	2.3	0	0	0	1	1
268	46	0	0	1	1	1	2	2	6	2	8	26	0	90	0	1	5.6	0	3.5	0	0	1	1
269	76	1	1	1	1	1	2	2	6	2	8	22	0	100	0	0	2.1	6.2	0	1	0	1	1
270	70	0	0	1	1	1	3	2	9	2	11	33	1	80	1	1	1.6	3.5	0	0	0	1	1
271	48	0	1	1	0	1	1	1	4	0	4	20	0	80	1	0	2	0	0	0	0	0	1
272	66	0	0	1	1	0	2	1	5	0	5	32	0	60	1	0	2.1	0	0	0	0	0	0
273	76	1	1	1	1	0	2	1	6	0	6	8	1	90	0	1	1.7	4.3	0	0	0	1	1
274	54	0	1	1	1	0	2	2	7	1	8	40	0	120	0	1	2.1	1.9	0	1	0	1	1
275	55	0	0	1	1	1	2	1	7	0	7	25	1	80	1	1	1.8	5	0	1	0	1	1
276	67	0	1	1	1	0	2	1	5	0	5	30	1	30	2	1	5.9	1.8	0	0	0	1	1
277	70	0	0	1	0	0	1	1	5	0	5	34	1	90	1	0	0	2.9	17	0	0	1	1
278	54	0	1	1	1	1	1	1	4	0	4	20	1	110	0	0	2.3	1.2	0	0	0	1	1
279	64	1	0	1	1	0	1	1	4	0	4	23	0	160	0	1	1.5	0	11	0	0	1	0
280	88	0	1	1	1	1	3	3	11	5	16	25	1	150	0	1	1.6	0	0	1	0	1	1
281	64	1	1	0	0	1	5	5	41	12	53	81	0	150	0	0	1.6	0	0	0	0	0	0
282	69	0	1	1	1	1	2	2	9	6	15	39	0	90	0	1	3.9	15.8	0	0	0	1	1
283	56	0	1	1	1	0	3	2	10	6	16	10	1	130	0	1	0	0	0	0	0	0	0
284	72	1	1	0	1	1	3	2	12	6	18	29	0	150	0	1	0	0	0	0	0	0	0
285	63	0	1	1	1	1	3	2	8	6	14	20	0	140	0	0	0	5.2	2.4	0	0	1	1
286	68	1	1	1	1	1	3	2	12	6	18	25	0	130	0	1	0	6.3	0	0	0	0	0
287	73	0	0	0	0	0	3	3	14	8	22	28	0	140	0	1	0	0	1.2	0	1	1	0
288	55	0	1	1	0	1	3	4	12	12	24	0	0	140	0	1	0	0	0	0	0	0	0
289	59	0	1	1	0	1	4	1	15	4	19	23	1	140	0	0	2.4	0	0	0	0	0	0
290	74	0	1	1	1	0	2	1	8	4	12	38	1	100	0	1	1.1	2.2	0	1	0	1	1
291	58	0	0	0	1	1	3	3	9	8	17	24	0	150	0	1	0	0	0	0	0	0	0
292	57	0	1	0	0	1	4	2	16	6	22	25	0	140	0	0	1.7	0	0	0	0	0	0
293	78	1	1	1	0	1	3	1	14	4	18	26	0	130	0	1	0	0	0	0	0	0	0
294	63	0	1	1	1	1	3	2	11	6	17	22	0	140	0	0	1.1	0	0	0	0	0	0
295	71	0	1	0	1	0	4	3	15	8	23	33	1	130	0	1	1.4	0	0	1	0	1	0
296	82	0	1	1	0	0	3	2	14	6	20	20	0	140	0	1	1	0	0	0	0	0	0
297	63	1	1	0	0	1	3	1	12	5	17	32	0	150	0	1	0	0	0	0	0	0	0
298	63	0	1	1	1	0	4	2	15	6	21	8	1	140	0	0	2.1	0	0	0	0	0	0
299	52	1	1	0	0	0	3	3	13	8	21	40	0	130	0	0	2.3	0	0	0	0	0	0
300	53	0	1	1	1	1	2	2	8	5	13	25	0	90	0	1	3	2	0	0	0	1	1
301	56	0	0	1	1	0	3	3	10	8	18	15	1	120	0	1	0	0	0	0	0	0	0
302	63	1	1	0	1	1	4	4	26	10	36	26	1	150	0	0	5.3	0	0	1	0	1	1
303	66	0	1	0	0	0	3	3	12	4	16	48	1	160	0	0	3.2	0	0	0	0	1	0
